# Supplementary material for: Quantitative Analysis Reveals that Actin and Src-Family Kinases Regulate Nuclear YAP1 and Its Export
Source: Cell Syst. 2018 Jun 27;6(6):692–708.e13. doi: 10.1016/j.cels.2018.05.006 (PMC6035388; doi:10.1016/j.cels.2018.05.006)
Supplement: Table S1. Table Compiling Output of Mathematical Models Fitting Experimental Data for Nuclear FRAP of NF1 and CAF1 Expressing EYFP-YAP1, Related to Figure 2 [file mmc2.xlsx]

## Sheet: ModelsFitting
NF1 EYFP-YAP1 - FRAP Nucleus - Three sizes																																CAF1 EYFP-YAP1 - FRAP Nucleus - Three sizes
1st Set	Small Size (11x11 pixels - 3.1 μm2)										Medium Size (14x14 pixels-4.6 μm2)										Large Size (17x17 pixels-6.9 μm2)											Small Size (11x11 pixels - 3.1 μm2)										Medium Size (14x14 pixels-4.6 μm2)
	Cell1	Cell2	Cell3	Cell4	Cell5	Cell6	Cell7	Cell8	Cell9	Cell10	Cell1	Cell2	Cell3	Cell4	Cell5	Cell6	Cell7	Cell8	Cell9	Cell10	Cell1	Cell2	Cell3	Cell4	Cell5	Cell6	Cell7	Cell8	Cell9	Cell10		Cell1	Cell2	Cell3	Cell4	Cell5	Cell6	Cell7	Cell8	Cell9	Cell10	Cell1	Cell2	Cell3	Cell4	Cell5	Cell6	Cell7	Cell8
AIC 1	-356.918	-559.324	-559.685	-664.333	-659.253	-719.554	-460.965	-725.168	-715.413	-469.006	-507.796	-435.902	-583.917	-560.91	-794.033	-616.738	-836.07	-716.194	-825.828	-590.027	-797.572	-562.56	-769.202	-837.156	-723.324	-723.331	-758.783	-837.028	-869.277	-705.28		-618.048	-669.167	-608.873	-586.878	-685.262	-547.773	-609.215	-507.473	-696.319	-574.612	-767.721	-780.077	-874.071	-435.485	-855.784	-824.229	-834.439	-862.67
AIC 2	-373.151	-367.491	-432.97	-541.618	-497.469	-435.777	-340.337	-512.38	-585.464	-315.272	-375.587	-377.132	-482.098	-523.3	-690.66	-472.866	-583.344	-535.125	-556.356	-509.393	-564.631	-522.458	-540.474	-461.371	-612.664	-550.945	-680.59	-631.368	-658.362	-601.575		-562.173	-456.037	-583.178	-602.848	-322.737	-395.943	-498.906	-482.557	-668.099	-495.958	-735.084	-581.452	-674.238	-451.953	-594.738	-879.839	-797.96	-749.345
AIC 3	-377.249	-568.439	-580.427	-664.318	-664.673	-717.999	-500.633	-721.967	-716.273	-469.511	-515.051	-525.3	-583.101	-568.552	-842.864	-614.497	-837.176	-714.899	-824.549	-738.518	-798.358	-691.839	-769.2	-828.624	-765.277	-731.585	-765.826	-838.824	-896.392	-706.98		-619.382	-662.035	-628.296	-632.789	-678.248	-540.847	-602.243	-578.516	-730.367	-585.999	-776.36	-777.007	-871.674	-543.473	-849.85	-860.212	-834.621	-858.817
AIC 4	-381.868	-566.79	-577.981	-662.916	-661.673	-719.353	-497.633	-728.948	-716.002	-467.898	-513.199	-527.951	-604.486	-566.865	-820.506	-617.772	-828.985	-715.602	-825.046	-752.507	-799.656	-692.525	-766.863	-834.571	-786.285	-722.834	-762.826	-828.792	-905.919	-703.297		-625.819	-670.314	-627.526	-629.974	-685.397	-547.236	-616.447	-570.625	-727.367	-582.999	-780.97	-779.677	-876.417	-540.473	-854.49	-880.372	-850.606	-865.791
delta AIC1	24.95	9.11533	20.7418	0	5.42036	0	39.6673	3.77998	0.859329	0.504997	7.25476	92.049	20.569	7.6426	48.8311	1.0346	1.10606	0	0	162.48	2.08356	129.965	0	0	62.9607	8.25353	7.04327	1.79595	36.6414	1.6998		7.77041	1.14758	19.4231	45.9112	0.134258	0	7.23221	71.0424	34.048	11.3876	13.2486	0	2.34551	107.987	0	56.1433	16.1667	3.12113
delta AIC2	8.71694	200.948	147.457	122.715	167.204	283.776	160.296	216.567	130.808	154.239	139.464	150.82	122.388	45.2526	152.204	144.907	253.831	181.068	269.472	243.114	235.024	170.067	228.728	375.786	173.621	180.639	85.2358	207.456	247.557	105.405		63.6458	214.278	45.1188	29.9408	362.66	151.83	117.541	95.9587	62.2676	90.0411	45.886	198.625	202.179	91.5197	261.046	0.532405	52.646	116.445
delta AIC 3	4.61837	0	0	0.0153063	0	1.55436	0	6.98116	0	0	0	2.65115	21.3853	0	0	3.27581	0	1.29468	1.27882	13.9881	1.29794	0.686324	0.00238278	8.53265	21.0072	0	0	0	9.52636	0		6.43646	8.27929	0	0	7.14827	6.9258	14.2038	0	0	0	4.61006	3.07015	4.74211	0	5.93427	20.1599	15.9849	6.97365
delta AIC 4	0	1.64934	2.44603	1.41713	3.00013	0.200525	3	0	0.270704	1.6125	1.85193	0	0	1.68714	22.3584	0	8.19105	0.591266	0.781529	0	0	0	2.33906	2.58503	0	8.75045	3	10.0324	0	3.68367		0	0	0.770527	2.81494	0	0.537475	0	7.89102	3	3	0	0.400148	0	3	1.29428	0	0	0
prob 1 - RD = Reaction Diffusion	3.43563e-06	0.00723773	2.42053e-05	0.402459	0.051584	0.422958	1.99014e-09	0.12786	0.257802	0.349403	0.0186864	8.11913e-21	3.41572e-05	0.0150814	2.49149e-11	0.332937	0.361343	0.441015	0.453691	5.2189e-36	0.188133	3.51162e-29	0.433028	0.776028	2.12938e-14	0.0156846	0.0235903	0.28811	1.0958e-08	0.269523		0.0193704	0.356728	3.60526e-05	8.61837e-11	0.476322	0.556891	0.0261622	3.67303e-16	3.3045e-08	0.00274497	0.0012058	0.491616	0.220625	2.90639e-24	0.634924	3.64393e-13	0.00030843	0.169285
prob 2 - D = Diffusion only	0.0115074	1.59826e-44	7.38157e-33	9.06725e-28	3.81539e-37	1.0118e-62	1.27261e-35	7.95357e-48	1.56049e-29	1.44681e-34	3.65234e-31	1.40479e-33	2.65275e-27	1.02693e-10	8.90034e-34	1.90961e-32	4.77888e-56	2.11833e-40	1.38584e-59	1.61462e-53	4.92053e-52	6.87761e-38	9.30702e-51	1.94575e-82	1.98906e-38	5.78565e-40	2.47422e-19	6.32368e-46	1.73759e-54	8.15153e-24		1.42544e-14	1.86925e-47	9.48831e-11	2.53131e-07	9.04716e-80	5.97422e-34	2.91294e-26	1.42726e-21	2.46197e-14	2.28646e-20	9.86667e-11	3.63737e-44	8.92147e-45	1.09468e-20	1.31025e-57	0.433829	3.69642e-12	4.1741e-26
prob 3 - R1 = Single Reaction	0.089325	0.690195	0.772575	0.39939	0.77541	0.194434	0.817575	0.0257991	0.396175	0.449764	0.702872	0.209892	2.27105e-05	0.688671	0.999986	0.108565	0.6282	0.230843	0.239369	0.000916488	0.27865	0.415042	0.432512	0.0108902	2.74362e-05	0.972081	0.798288	0.707202	0.00846611	0.630523		0.0377399	0.0100857	0.59512	0.803366	0.0142833	0.0174523	0.000801339	0.981026	0.817575	0.81533	0.0905978	0.105913	0.0665638	0.817574	0.0326672	2.37286e-05	0.000337787	0.0246635
prob 4 - R1/R2 = Double Reaction	0.899164	0.302568	0.227401	0.198151	0.173006	0.382608	0.182425	0.846341	0.346023	0.200833	0.278441	0.790108	0.999943	0.296247	1.39614e-05	0.558498	0.0104576	0.328142	0.30694	0.999084	0.533217	0.584958	0.13446	0.213082	0.999973	0.012234	0.178122	0.00468843	0.991534	0.0999543		0.94289	0.633186	0.404843	0.196633	0.509395	0.425656	0.973036	0.0189743	0.182425	0.181925	0.908196	0.402471	0.712812	0.182426	0.332409	0.566147	0.999354	0.806051
RD Diffusion	1.22488e+10	2.79666e+08	1.20802e+09	711.28	1.03982e+09	73.8585	1.90771e+10	37.3242	3.95849e+07	6.10001e+07	3.38723e+09	1.48358e+08	692.29	1413.09	5.7554e+09	191.345	80.6606	530.549	530.8	1.74594e+10	1.1472e+08	1.40559e+11	303.332	9.56254	1.01399e+09	3.25803e+08	29728	2.37963e+08	5.26916e+09	813.414		4.41078e+07	30.2258	3.71265e+08	2.51041e+09	158.877	29.6711	60.826	3.69728e+10	6.28395e+07	3.27701e+09	4.47097e+09	194.382	967.657	4.07749e+09	30.7588	1.6473e+09	18.0643	780.946
RD kon	17.656	6.09042	5.77014	76.4039	55.9115	0.273235	26.1083	0.608176	3.33548	2.06033	12.7205	14.9051	1.28461	32.9762	3.06403	1.40934	2.83786	2.05869	10.8259	7.90858	5.96743	7.91968	16.8243	0.00632142	4.23683	4.46424	13.578	3.92166	18.4594	34.0741		2.62943	0.152478	4.50455	539.13	0.586275	0.0958643	0.730565	7.22405	11.4421	16.4452	4.30494	1.59045	59.8356	15.6555	1.18336	6.97667	1.5745e-08	1.94028
RD koff	0.425375	0.767827	0.621842	2.096	1.44824	0.408218	1.14021	0.593521	0.378056	0.823022	0.550677	0.943474	0.338938	0.393484	0.371495	0.389294	0.675241	0.408504	0.744996	0.886262	0.483983	0.625751	0.652105	30.1415	0.572267	0.481156	0.355078	0.407081	0.481873	0.46715		0.309095	0.487391	0.522043	34875.8	0.896389	0.267949	0.473589	0.629653	0.33566	0.568519	0.313645	0.450588	0.632666	0.51051	0.66478	0.373476	0.624331	0.342444
D Diffusion	0.25259	1.17767	1.04666	0.254613	0.391934	0.875577	0.774822	0.881091	0.292469	0.3888	0.812165	1.8716	1.04051	0.727382	1.72218	1.32024	1.3813	1.45253	1.88816	2.72466	1.34113	1.01921	0.78906	1.45707	1.26468	1.3287	1.65837	2.66804	1.16759	0.530353		2.11969	1.90838	8.89284	15.332	1.36503	2.46657	3.14194	2.76304	1.35802	2.64828	1.48783	1.78067	1.05716	4.61687	1.16322	3.50864	8.12895	2.35838
R1 Amp	0.188824	0.346349	0.269907	0.144503	0.16289	0.285348	0.280415	0.302887	0.215566	0.259672	0.352133	0.463774	0.496525	0.239001	0.516298	0.481391	0.428125	0.407703	0.439616	0.505493	0.316151	0.400481	0.44726	0.405214	0.388833	0.34153	0.465182	0.420731	0.382065	0.295537		0.499565	0.338765	0.378408	0.148842	0.369611	0.393239	0.516204	0.483092	0.405899	0.351047	0.438045	0.430329	0.355844	0.593754	0.392857	0.554669	0.345293	0.565901
R1 koff	0.275372	0.63691	0.501278	0.718964	1.6886	0.529256	0.981895	0.404136	0.372025	0.934709	0.482162	0.673823	0.290172	0.369262	0.276795	0.327992	0.441767	0.363932	0.510485	0.582358	0.465411	0.350795	0.416789	0.668953	0.377618	0.399982	0.353557	0.388735	0.437478	0.330788		0.282968	0.481776	0.38737	1.34386	0.989502	0.437884	0.334666	0.404764	0.309799	0.53658	0.260493	0.371544	0.295203	0.388044	0.421595	0.298129	0.50969	0.314766
R1 Constant	0.871232	-0.19157	-0.115792	-0.0653717	0.168979	-0.68141	0.139101	-0.591498	-0.278647	-0.265108	-0.0259333	-0.0470682	-0.766189	0.593404	-0.517717	-0.476531	-0.188474	-0.370401	-0.0879451	-0.251392	-0.1755	-0.29746	-0.0453171	-0.226851	-0.504687	-0.307735	0.0794995	-0.24987	0.0811464	0.162521		-0.434335	-0.461405	-0.362012	-0.134838	-0.407311	-0.613471	-0.494556	-0.31041	0.265354	0.136057	-0.359191	-0.402912	0.0243066	0.201594	-0.29981	-0.257187	-0.0574948	-0.429053
R2 Amp 1	0.0669213	0.296873	0.259705	0.0914923	0.162729	0.107692	0.194428	0.202159	0.0630901	0.152525	0.313285	0.411567	0.324478	0.190591	0.257144	0.110033	0.214968	0.146914	0.403935	0.2718	0.24985	0.0847092	0.255729	0.216301	0.249918	0.193337	0.201241	0.160211	0.307826	3.64451		0.195834	0.179861	0.0724098	0.117204	0.196007	0.216057	0.319032	0.180608	0.184382	0.185488	0.107728	0.101622	0.205849	0.271396	0.0832655	0.364118	0.197105	0.152358
R2 koff 1	1.54385	0.613334	0.52289	0.513963	1.68468	15.7344	0.981206	1.1418	1.77408	2.81506	0.445919	0.888922	0.930682	0.509452	0.194604	6.24319	0.450329	1.52306	0.607257	0.345863	0.697894	2.23701	0.525566	0.406846	1.13515	0.267804	0.353663	0.404282	0.63807	0.000604155		1.13814	2.06737	4.33799	1.27692	10.1702	0.277458	0.985459	0.468557	0.30963	0.536552	1.50544	3.35073	0.566901	0.38805	5.90004	0.576465	1.35529	1.70546
R2 Amp 2	0.233623	0.0499207	0.00979196	0.0543672	0.000175621	0.179368	0.0859888	0.150301	0.156214	0.109533	0.0401044	0.264461	26.2001	18.5115	0.269551	0.377998	0.212421	0.272934	3.04477	0.244936	0.0994697	0.320809	0.194329	0.195968	0.225806	0.155455	0.263941	0.255191	0.192685	0.267514		0.345345	0.170091	0.308354	0.0317071	0.175502	0.188083	0.353474	0.299411	0.221516	0.165559	0.348937	0.334157	0.207999	0.322358	0.312955	0.380504	0.168818	0.42895
R2 koff 2	0.0617257	16.718	0.559857	2.41043	1.71041	0.458381	0.983128	0.100965	0.291561	0.541969	1.70419	0.0224524	0.000534697	0.000228935	0.497085	0.286286	0.494503	0.252443	0.00108437	2.04723	0.100958	0.301064	0.31645	2.10963	0.084374	0.826022	0.353473	0.479369	0.043742	0.380941		0.158684	0.265085	0.35474	301.634	0.696791	2.91511	0.0688271	0.457631	0.309941	0.536612	0.195749	0.317878	0.0979107	0.388036	0.372471	0.0539531	0.212145	0.243916
R2 Constant	0.728798	0.00168875	2.93741e-07	0.067161	0.16834	0.000514431	0.139062	4.05523e-07	0.0457467	0.0125541	0.0377706	0.0195493	0.0401462	0.605821	9.86642e-06	0.0412909	6.7066e-06	0.000421219	0.0263384	0.0198951	1.13949e-08	0.010799	7.63653e-05	4.17045e-08	0.0011319	0.0924392	0.0794942	2.89353e-08	0.170174	0.19633		0.0169814	0.0229835	0.00308784	2.36417e-06	0.00368618	0.0278271	0.000241386	3.6858e-08	0.265356	0.136056	0.0365764	0.00130961	0.174709	0.201591	0.0380463	1.41233e-07	0.136323	0.0335867
RD Diffusion SE	1.18354e-14	1.19991e-13	2.12065e-14	28721.9	2.95226e-10	54.7988	5.67231e-14	26.2469	1.12029e-12	1.85247e-13	1.15428e-13	3.34102e-11	3347.91	14762.4	2.3048e-17	230.533	41.0421	865.941	593.445	1.18666e-16	1.53661e-12	3.09173e-18	715.545	1.36199	2.82306e-15	4.04715e-14	0.000527811	5.77211e-14	9.17021e-14	7122.58		3.94159e-13	15.8867	1.70895e-13	2.65567e-06	158.624	15.5678	35.4292	2.94406e-17	1.38072e-10	4.44532e-13	1.77907e-16	152.249	9837.2	2.44451e-13	13.3638	9.57664e-15	6.9131	1217.29
RD kon SE	205.644	4.96455	9.5712	3423.48	670.6	0.176935	227.755	0.497526	3.36909	2.16083	50.6499	41.3695	0.452467	298.524	1.10195	0.579855	1.76414	0.914714	14.4477	8.12658	5.25275	12.562	45.3482	1.3951	2.82095	2.87746	22.4398	1.77523	38.9778	295.391		1.23925	0.206434	4.19896	145.354	0.450295	0.0922915	0.366118	9.42473	25.0004	61.9114	2.68955	0.593134	692.537	45.6273	0.654169	4.88596	0.121911	0.424054
RD koff SE	0.414053	0.115681	0.130678	6.43954	1.32301	0.118389	0.650251	0.261332	0.0507465	0.259813	0.124142	0.209791	0.0839007	0.291813	0.0186584	0.0939571	0.156175	0.0963062	0.156582	0.113137	0.044167	0.0990816	0.167269	6533.29	0.0550084	0.0446596	0.0450775	0.0229656	0.0661797	0.224911		0.0199961	0.313026	0.0635777	9388.02	0.308035	0.105039	0.135928	0.0865593	0.049179	0.148828	0.0190346	0.0903746	0.663233	0.0890098	0.185555	0.0198848	1.00516e-05	0.0454496
D Diffusion SE	0.0187836	0.0519244	0.0480344	0.0121912	0.0208775	0.0337615	0.0446587	0.0305333	0.0109124	0.0203974	0.0327563	0.0810341	0.0343742	0.0299729	0.0383249	0.0416524	0.0410136	0.0449286	0.0580167	0.0980225	0.0434033	0.0315466	0.0220185	0.0536556	0.0406138	0.0441091	0.0422779	0.0758747	0.0304019	0.0160308		0.0645727	0.0747823	0.389629	2.37034	0.0681722	0.107564	0.1017	0.10527	0.0354665	0.116291	0.0375177	0.0528466	0.0238431	0.139068	0.0347665	0.0718074	0.290675	0.0498068
R Amp SE	0.0178645	0.0064851	0.00704988	0.00514189	0.00439328	0.00519617	0.00660753	0.00609013	0.00658823	0.00711697	0.00823668	0.00693078	0.0110592	0.00893992	0.00691266	0.00909531	0.0045216	0.00672677	0.00425701	0.00475645	0.00473442	0.007289	0.00540854	0.00376068	0.00587804	0.00601404	0.00622193	0.00494748	0.00403821	0.0074845		0.0105797	0.00611009	0.00758918	0.00480294	0.0046051	0.00828631	0.00913026	0.00811739	0.00762847	0.00672259	0.0085265	0.00582281	0.00605868	0.00902	0.00455111	0.00611046	0.00416734	0.00577921
R koff SE	0.0833976	0.099459	0.0880353	0.211179	0.431266	0.0905453	0.191912	0.056338	0.0647708	0.302315	0.0703861	0.0795904	0.0342902	0.0566817	0.0174927	0.0338627	0.0295531	0.0347784	0.0332349	0.0444461	0.04563	0.0348671	0.0286731	0.0550633	0.0360086	0.0432428	0.0228066	0.0268128	0.0258181	0.0372982		0.0282268	0.0670708	0.0475522	0.587584	0.176178	0.0699199	0.0332084	0.0422901	0.0240028	0.0635315	0.0216986	0.0300476	0.0214193	0.0289125	0.0312566	0.0154283	0.0408249	0.0166917
R1 Constant SE	0.174821	0.0825136	0.0936837	0.170521	0.219732	0.0674845	0.14226	0.0565296	0.0784875	0.158021	0.0806742	0.0692855	0.0399557	0.0997446	0.0225716	0.0409143	0.0333267	0.0412132	0.0354326	0.0386439	0.0498097	0.0434344	0.0358745	0.0425788	0.0395113	0.0494855	0.0329358	0.0320796	0.0333134	0.0570839		0.037138	0.0616954	0.0544642	0.233928	0.0747965	0.0650914	0.0394621	0.0480064	0.0391676	0.0741004	0.0301016	0.0347152	0.032386	0.0420179	0.0346137	0.0211593	0.0443903	0.0210046
R2 Amp 1 SE	0.0510047	0.039962	1552.27	0.111198	446.329	0.0241834	1.47353	0.0532266	0.0689295	0.1525	0.213022	0.0767902	0.0172877	0.0346794	0.68648	0.0298861	406.262	0.074078	0.0729148	0.0621114	0.115499	0.0557919	3.42309	0.0664921	0.0438557	0.278928	0.0183815	72.5032	0.0725936	9020.04		0.0882081	0.0568076	0.0418565	0.0396018	0.0419086	0.0454571	0.0703064	43565	0.0184995	0.0202747	0.049492	0.0334012	0.154262	0.0140199	0.0229774	0.107259	0.0537981	0.0439439
R2 koff 1 SE	1.15874	0.115798	106.44	0.516449	63.404	19.3579	115.431	0.508539	2.8984	4.05663	0.226618	0.274936	0.1816	0.160444	0.362091	5.54591	39.8643	1.1528	0.135266	0.0886429	0.324941	2.84037	1.8134	0.118352	0.352789	0.289289	83.6973	15.7326	0.157898	1.52187		0.723296	1.22164	7.43071	0.627268	7.06168	0.105509	0.351376	1333.08	59.5563	195.908	1.1633	2.93113	0.326668	510.154	4.61282	0.167202	0.472612	0.813986
R2 Amp 2 SE	0.339439	0.0411774	1552.28	0.11434	446.33	0.0229169	1.47679	0.0455145	0.06162	0.148433	0.219177	3.02189	9.29451e-06	1.10172e-06	0.733074	0.0259832	406.273	0.0636648	1112.47	0.0668854	0.0396421	0.0496066	3.40338	0.0696787	0.0722918	0.295159	0.00827054	72.5164	0.482588	0.26751		0.0537304	0.0484552	0.0382469	0.0399912	0.0407821	0.0532857	0.193415	43565	0.0046125	0.0264988	0.0359596	0.0297425	0.0457234	0.0045214	0.0211476	0.330791	0.0423643	0.0365947
R2 koff 2 SE	0.160408	63.0156	3045.47	5.91787	13.4258	0.0976517	261.901	0.138588	0.149694	0.632781	9.48076	0.326962	6.85465e-05	0.000173965	0.618388	0.0412831	44.3448	0.0855174	0.401173	0.869749	0.325186	0.0672124	1.52632	1.08106	0.0851991	1.02615	63.7612	11.6203	0.194566	0.300941		0.0788477	0.122675	0.0682789	3.91522e-09	0.204807	1.97794	0.0932508	785.823	49.6177	219.691	0.0481197	0.0458181	0.183552	429.434	0.0400269	0.109603	0.0983555	0.034976
R2 Constant SE	0.225243	0.0696848	0.257337	0.168718	0.0766397	0.0301215	0.115137	0.116882	0.183227	0.128125	0.217358	0.101341	0.0942609	0.139449	0.106075	0.0482055	0.103703	0.113702	0.0736499	0.0524884	0.116402	0.131001	0.1168	0.0590595	0.0842675	0.122211	0.103396	0.109736	0.0602254	0.161651		0.123312	0.0867246	0.126008	0.00881087	0.0250171	0.079102	0.101243	0.158463	0.114323	0.131895	0.109798	0.0831717	0.093871	0.100804	0.0404659	0.0745531	0.0522626	0.0611407
F test p-value (Prob3 vs Prob4)	0.0390779	0.842163	1	0.745996	1	0.193405	1	0.0122813	0.428637	0.8271	0.930034	0.102438	9.93105e-07	0.256242	1	0.0754334	1	0.265977	0.294238	0.000396743	0.198773	0.268213	1	0.0203766	1.27401e-05	1	1	1	0.00352979	0.566376		0.0160373	0.00650227	0.547555	0.669927	0.011316	0.0164199	0.00035696	1	1	1	0.0392373	0.101496	0.0367795	1	0.0386663	1.92955e-05	0.000149171	0.0123266
RD Diffusion LB	1.22488e+10	2.79666e+08	1.20802e+09	-55583.7	1.03982e+09	-33.5471	1.90771e+10	-14.1198	3.95849e+07	6.10001e+07	3.38723e+09	1.48358e+08	-5869.62	-27521.2	5.7554e+09	-260.5	0.21804	-1166.7	-632.352	1.74594e+10	1.1472e+08	1.40559e+11	-1099.14	6.89304	1.01399e+09	3.25803e+08	29728	2.37963e+08	5.26916e+09	-13146.8		4.41078e+07	-0.912099	3.71265e+08	2.51041e+09	-152.026	-0.841787	-8.61519	3.69728e+10	6.28395e+07	3.27701e+09	4.47097e+09	-104.027	-18313.3	4.07749e+09	4.56574	1.6473e+09	4.51458	-1604.94
RD Diffusion UB	1.22488e+10	2.79666e+08	1.20802e+09	57006.3	1.03982e+09	181.264	1.90771e+10	88.7681	3.95849e+07	6.10001e+07	3.38723e+09	1.48358e+08	7254.2	30347.4	5.7554e+09	643.19	161.103	2227.79	1693.95	1.74594e+10	1.1472e+08	1.40559e+11	1705.8	12.232	1.01399e+09	3.25803e+08	29728	2.37963e+08	5.26916e+09	14773.7		4.41078e+07	61.3638	3.71265e+08	2.51041e+09	469.779	60.184	130.267	3.69728e+10	6.28395e+07	3.27701e+09	4.47097e+09	492.791	20248.6	4.07749e+09	56.9519	1.6473e+09	31.6139	3166.83
RD kon LB	-385.406	-3.6401	-12.9894	-6633.61	-1258.46	-0.0735581	-420.292	-0.366976	-3.26793	-2.17489	-86.5534	-66.1791	0.397777	-552.131	0.904207	0.272823	-0.61985	0.26585	-17.4916	-8.01952	-4.32797	-16.7019	-72.0582	-2.72807	-1.29223	-1.17559	-30.404	0.442215	-57.937	-544.892		0.200504	-0.252132	-3.72541	254.237	-0.296303	-0.085027	0.0129733	-11.2484	-37.5586	-104.901	-0.966578	0.42791	-1297.54	-73.774	-0.0988109	-2.59981	-0.238946	1.10914
RD kon UB	420.718	15.8209	24.5297	6786.42	1370.29	0.620028	472.509	1.58333	9.9389	6.29555	111.994	95.9892	2.17145	618.083	5.22384	2.54585	6.29557	3.85153	39.1435	23.8367	16.2628	32.5412	105.707	2.74072	9.7659	10.1041	57.56	7.40111	94.8558	613.04		5.05835	0.557088	12.7345	824.023	1.46885	0.276756	1.44816	25.6965	60.4428	137.792	9.57646	2.753	1417.21	105.085	2.46553	16.5531	0.238946	2.77143
RD koff LB	-0.386169	0.541093	0.365713	-10.5255	-1.14486	0.176175	-0.134279	0.0813094	0.278593	0.313788	0.307358	0.532284	0.174493	-0.17847	0.334924	0.205138	0.369138	0.219744	0.438096	0.664514	0.397415	0.431551	0.324258	-12775.1	0.46445	0.393623	0.266726	0.362068	0.352161	0.0263244		0.269903	-0.12614	0.397431	16475.3	0.292641	0.0620727	0.20717	0.459997	0.239269	0.276816	0.276337	0.273453	-0.66727	0.336051	0.301092	0.334502	0.624311	0.253362
RD koff UB	1.23692	0.994562	0.877972	14.7175	4.04134	0.640261	2.41471	1.10573	0.477519	1.33225	0.793996	1.35466	0.503384	0.965437	0.408065	0.57345	0.981343	0.597264	1.0519	1.10801	0.57055	0.81995	0.979952	12835.4	0.680083	0.568688	0.44343	0.452093	0.611585	0.907975		0.348287	1.10092	0.646655	53276.3	1.50014	0.473826	0.740008	0.799309	0.432051	0.860222	0.350953	0.627722	1.9326	0.684969	1.02847	0.41245	0.62435	0.431525
D Diffusion LB	0.215774	1.0759	0.952513	0.230718	0.351015	0.809405	0.687291	0.821246	0.27108	0.348821	0.747962	1.71277	0.973133	0.668635	1.64706	1.2386	1.30092	1.36447	1.77444	2.53253	1.25606	0.957379	0.745904	1.35191	1.18507	1.24224	1.57551	2.51933	1.108	0.498933		1.99313	1.76181	8.12916	10.6861	1.23142	2.25574	2.94261	2.55671	1.2885	2.42035	1.41429	1.67709	1.01043	4.34429	1.09508	3.3679	7.55923	2.26076
D Diffusion UB	0.289405	1.27945	1.14081	0.278508	0.432854	0.94175	0.862353	0.940937	0.313857	0.428779	0.876367	2.03043	1.10788	0.786129	1.79729	1.40188	1.46169	1.54059	2.00187	2.91678	1.4262	1.08104	0.832216	1.56224	1.34428	1.41515	1.74124	2.81676	1.22717	0.561773		2.24626	2.05496	9.65651	19.9779	1.49865	2.67739	3.34128	2.96937	1.42753	2.87621	1.56136	1.88425	1.1039	4.88944	1.23137	3.64938	8.69867	2.456
R1 Amp LB	0.15381	0.333638	0.256089	0.134425	0.154279	0.275164	0.267465	0.29095	0.202653	0.245723	0.335989	0.45019	0.474849	0.221479	0.502749	0.463564	0.419262	0.394518	0.431272	0.496171	0.306871	0.386195	0.43666	0.397843	0.377312	0.329742	0.452987	0.411034	0.37415	0.280867		0.478829	0.326789	0.363533	0.139428	0.360585	0.376997	0.498309	0.467181	0.390947	0.337871	0.421333	0.418916	0.343969	0.576075	0.383937	0.542692	0.337125	0.554573
R1 Amp UB	0.223839	0.359059	0.283724	0.154581	0.171501	0.295533	0.293366	0.314823	0.228479	0.273621	0.368277	0.477359	0.518201	0.256523	0.529846	0.499218	0.436987	0.420887	0.447959	0.514816	0.32543	0.414767	0.457861	0.412585	0.400354	0.353317	0.477377	0.430428	0.38998	0.310206		0.520302	0.35074	0.393283	0.158256	0.378637	0.40948	0.5341	0.499002	0.420851	0.364223	0.454757	0.441742	0.367719	0.611433	0.401777	0.566645	0.353461	0.577228
R1 koff LB	0.111913	0.441971	0.328729	0.305053	0.843317	0.351787	0.605748	0.293714	0.245074	0.342171	0.344205	0.517826	0.222964	0.258166	0.242509	0.261621	0.383843	0.295767	0.445345	0.495244	0.375976	0.282456	0.36059	0.561029	0.307041	0.315227	0.308857	0.336182	0.386875	0.257684		0.227644	0.350318	0.294167	0.192201	0.644194	0.300841	0.269577	0.321875	0.262754	0.412058	0.217964	0.312651	0.253221	0.331375	0.360332	0.26789	0.429673	0.28205
R1 koff UB	0.438832	0.83185	0.673827	1.13287	2.53388	0.706725	1.35804	0.514559	0.498976	1.52725	0.620118	0.82982	0.357381	0.480359	0.31108	0.394363	0.499692	0.432098	0.575626	0.669473	0.554846	0.419135	0.472988	0.776877	0.448195	0.484738	0.398258	0.441288	0.488082	0.403892		0.338293	0.613235	0.480572	2.49553	1.33481	0.574927	0.399754	0.487652	0.356844	0.661102	0.303022	0.430438	0.337185	0.444712	0.482858	0.328369	0.589707	0.347481
R1 Constant LB	0.528583	-0.353296	-0.299412	-0.399593	-0.261695	-0.813679	-0.139729	-0.702296	-0.432482	-0.57483	-0.184055	-0.182868	-0.844503	0.397904	-0.561958	-0.556723	-0.253794	-0.451178	-0.157393	-0.327134	-0.273127	-0.382591	-0.115631	-0.310306	-0.582129	-0.404726	0.0149452	-0.312746	0.0158522	0.0506369		-0.507125	-0.582328	-0.468762	-0.593337	-0.553912	-0.741051	-0.571901	-0.404503	0.188585	-0.00918011	-0.41819	-0.470954	-0.0391699	0.119239	-0.367653	-0.298659	-0.1445	-0.470222
R1 Constant UB	1.21388	-0.0298429	0.0678283	0.268849	0.599654	-0.54914	0.417931	-0.4807	-0.124811	0.0446143	0.132188	0.0887314	-0.687876	0.788903	-0.473477	-0.396339	-0.123153	-0.289623	-0.0184973	-0.17565	-0.0778732	-0.212329	0.0249969	-0.143397	-0.427245	-0.210743	0.144054	-0.186994	0.146441	0.274406		-0.361545	-0.340481	-0.255262	0.323662	-0.260709	-0.485892	-0.41721	-0.216318	0.342122	0.281294	-0.300192	-0.33487	0.0877831	0.283949	-0.231968	-0.215714	0.0295102	-0.387884
R2 Amp 1 LB	-0.033048	0.218547	-3042.19	-0.126457	-874.641	0.0602922	-2.6937	0.0978345	-0.0720117	-0.146375	-0.104237	0.261058	0.290594	0.12262	-1.08836	0.0514566	-796.059	0.00172133	0.261022	0.150061	0.0234731	-0.0246428	-6.45353	0.0859762	0.163961	-0.353362	0.165213	-141.946	0.165543	-17675.6		0.0229463	0.0685179	-0.00962886	0.0395845	0.113867	0.126961	0.181231	-85387.2	0.148123	0.14575	0.0107233	0.0361553	-0.0965045	0.243917	0.0382298	0.15389	0.0916602	0.0662276
R2 Amp 1 UB	0.166891	0.375198	3042.71	0.309441	874.967	0.155091	3.08255	0.306483	0.198192	0.451424	0.730808	0.562076	0.358362	0.258563	1.60264	0.16861	796.489	0.292107	0.546848	0.393538	0.476228	0.194061	6.96499	0.346625	0.335875	0.740035	0.237269	142.267	0.45011	17682.9		0.368722	0.291204	0.154448	0.194824	0.278148	0.305153	0.456833	85387.6	0.220642	0.225227	0.204732	0.167088	0.508202	0.298875	0.128301	0.574347	0.302549	0.238488
R2 koff 1 LB	-0.727277	0.386371	-208.099	-0.498278	-122.587	-22.2072	-225.264	0.145061	-3.90679	-5.13592	0.00174696	0.350048	0.574746	0.194982	-0.515094	-4.62678	-77.6837	-0.736433	0.342135	0.172123	0.0610108	-3.33012	-3.0287	0.174876	0.443686	-0.299203	-163.693	-30.4316	0.328589	-2.98226		-0.279523	-0.327045	-10.2262	0.0474781	-3.67068	0.070659	0.296763	-2612.37	-116.421	-383.443	-0.774627	-2.39428	-0.0733682	-999.513	-3.14107	0.248749	0.42897	0.110045
R2 koff 1 UB	3.81498	0.840298	209.145	1.5262	125.957	53.676	227.227	2.13853	7.45494	10.7661	0.890091	1.4278	1.28662	0.823922	0.904301	17.1132	78.5843	3.78255	0.872378	0.519603	1.33478	7.80414	4.07983	0.638815	1.82662	0.83481	164.4	31.2402	0.94755	2.98347		2.5558	4.46179	18.9022	2.50637	24.0111	0.484256	1.67415	2613.3	117.04	384.516	3.78551	9.09574	1.20717	1000.29	14.9412	0.904182	2.28161	3.30087
R2 Amp 2 LB	-0.431679	-0.030787	-3042.46	-0.16974	-874.807	0.134451	-2.80852	0.0610923	0.0354386	-0.181395	-0.389483	-5.65844	26.2001	18.5115	-1.16727	0.327071	-796.082	0.148151	-2177.39	0.11384	0.0217711	0.22358	-6.4763	0.0593981	0.0841145	-0.423058	0.247731	-141.877	-0.753187	-0.256805		0.240034	0.0751187	0.23339	-0.0466757	0.095569	0.0836432	-0.0256199	-85387.1	0.212476	0.113621	0.278456	0.275862	0.118381	0.313496	0.271505	-0.267847	0.0857844	0.357224
R2 Amp 2 UB	0.898924	0.130628	3042.48	0.278474	874.807	0.224285	2.9805	0.239509	0.276989	0.400462	0.469692	6.18736	26.2001	18.5115	1.70638	0.428925	796.507	0.397717	2183.48	0.376031	0.177168	0.418038	6.86496	0.332539	0.367498	0.733967	0.280152	142.387	1.13856	0.791833		0.450657	0.265063	0.383318	0.11009	0.255435	0.292523	0.732568	85387.7	0.230557	0.217496	0.419418	0.392452	0.297617	0.33122	0.354404	1.02886	0.251852	0.500675
R2 koff 2 LB	-0.252674	-106.793	-5968.55	-9.1886	-24.6041	0.266984	-512.342	-0.170668	-0.00183977	-0.698282	-16.8781	-0.618393	0.000400346	-0.000112035	-0.714955	0.205371	-86.4214	0.0848286	-0.785214	0.342526	-0.536406	0.169327	-2.67513	-0.00924601	-0.0826163	-1.18523	-124.618	-22.2965	-0.337608	-0.208903		0.00414218	0.0246414	0.220914	301.634	0.29537	-0.961643	-0.113945	-1539.76	-96.9408	-430.058	0.101434	0.228074	-0.261852	-841.303	0.294019	-0.160868	0.0193688	0.175363
R2 koff 2 UB	0.376125	140.229	5969.67	14.0095	28.0249	0.649778	514.308	0.372598	0.584962	1.78222	20.2865	0.663298	0.000669049	0.000569906	1.70912	0.367201	87.4104	0.420057	0.787383	3.75194	0.738321	0.4328	3.30803	4.22851	0.251364	2.83727	125.325	23.2552	0.425092	0.970785		0.313225	0.505528	0.488567	301.634	1.09821	6.79187	0.251599	1540.67	97.5607	431.131	0.290063	0.407681	0.457673	842.079	0.450924	0.268775	0.404922	0.312469
R2 Constant LB	0.287322	-0.134893	-0.50438	-0.263526	0.0181266	-0.0585237	-0.0866061	-0.229089	-0.313378	-0.238572	-0.388251	-0.179078	-0.144605	0.332501	-0.207897	-0.0531919	-0.20325	-0.222435	-0.118015	-0.0829823	-0.228148	-0.245964	-0.228851	-0.115757	-0.164032	-0.147094	-0.123161	-0.215083	0.0521323	-0.120506		-0.22471	-0.146997	-0.243888	-0.0172669	-0.0453474	-0.127213	-0.198196	-0.310588	0.0412837	-0.122458	-0.178627	-0.161707	-0.00927825	0.00401479	-0.0412669	-0.146124	0.0338879	-0.0862491
R2 Constant UB	1.17027	0.138271	0.50438	0.397849	0.318554	0.0595525	0.36473	0.22909	0.404872	0.26368	0.463792	0.218177	0.224898	0.87914	0.207917	0.135774	0.203264	0.223278	0.170692	0.122772	0.228148	0.267562	0.229004	0.115757	0.166296	0.331972	0.28215	0.215083	0.288216	0.513165		0.258673	0.192964	0.250063	0.0172717	0.0527197	0.182867	0.198679	0.310588	0.489428	0.39457	0.25178	0.164326	0.358696	0.399168	0.117359	0.146124	0.238757	0.153423
Categories for Pie Charts	Double	Single	Single	Single	Single	Single	Single	Double	Single	Single	Single	Single	Single	Single	Single	Single	Single	Single	Single	Double	Single	Single	Single	Double	Double	Single	Single	Single	Double	Single		Double	Double	Single	NOISE	Double	RD	Double	Single	Single	Single	Double	Single	Double	Single	RD	Double	Double	Double
2nd set	Small Size (11x11 pixels - 3.1 μm2)										Medium Size (14x14 pixels-4.6 μm2)									Large Size (17x17 pixels-6.9 μm2)												Small Size (11x11 pixels - 3.1 μm2)										Medium Size (14x14 pixels-4.6 μm2)
	Cell1	Cell2	Cell3	Cell4	Cell5	Cell6	Cell7	Cell8	Cell9	Cell10	Cell1	Cell2	Cell3	Cell4	Cell5	Cell6	Cell7	Cell8	Cell9	Cell1	Cell2	Cell3	Cell4	Cell5	Cell6	Cell7	Cell8	Cell9	Cell10			Cell1	Cell2	Cell3	Cell4	Cell5	Cell6	Cell7	Cell8	Cell9	Cell10	Cell1	Cell2	Cell3	Cell4	Cell5	Cell6	Cell7	Cell8
AIC 1	-670.726	-422.516	-603.315	-465.946	-606.829	-331.261	-713.531	-364.509	-640.97	-629.946	-632.425	-512.038	-385.104	-660.427	-627.512	-688.853	-679.535	-752.896	-771.083	-844.263	-749.402	-849.723	-802.068	-875.533	-708.098	-692.695	-551.677	-827.717	-838.895			-601.375	-617.58	-638.61	-698.601	-767.11	-735.421	-860.197	-854.768	-875.477	-653.694	-723.737	-644.681	-737.057	-872.606	-572.227	-886.84	-861.271	-744.134
AIC 2	-422.908	-344.112	-647.361	-341.365	-519.142	-319.392	-497.531	-384.131	-497.405	-389.383	-387.148	-479.631	-264.408	-486.142	-466.386	-444.702	-436.824	-551.801	-545.31	-560.247	-642.6	-528.091	-472.095	-784.533	-501.685	-405.451	-414.359	-615.869	-497.138			-725.739	-495.8	-638.422	-528.263	-725.893	-548.153	-652.474	-610.869	-576.272	-471.343	-482.545	-411.084	-500.259	-680.938	-416.593	-652.907	-669.509	-578.87
AIC 3	-672.328	-437.027	-675.018	-468.159	-629.086	-466.226	-710.345	-478.147	-650.992	-660.134	-676.58	-529.72	-397.603	-661.746	-669.694	-698.28	-679.746	-754.885	-768.738	-865.809	-761.003	-847.437	-801.433	-863.92	-766.133	-700.732	-605.036	-841.459	-845.89			-747.762	-617.424	-642.225	-698.848	-768.151	-736.81	-859.729	-847.75	-873.052	-654.695	-702.854	-636.671	-746.092	-868.107	-572.967	-886.472	-861.628	-801.341
AIC 4	-669.321	-435.487	-672.018	-466.827	-626.086	-463.226	-711.88	-475.147	-649.141	-658.224	-675.229	-523.038	-395.614	-659.374	-667.585	-702.222	-678.899	-751.885	-774.485	-860.929	-758.77	-844.437	-786.24	-875.958	-763.133	-700.622	-606.089	-837.371	-844.415			-730.326	-614.399	-646.752	-700.24	-785.313	-718.863	-849.422	-819.584	-869.58	-646.31	-722.607	-646.652	-745.172	-868.479	-567.636	-877.852	-857.912	-804.308
delta AIC1	1.6025	14.5105	71.7028	2.21368	22.2572	134.965	0	113.638	10.0217	30.1879	44.1549	17.682	12.499	1.31874	42.1822	13.3693	0.211297	1.98838	3.40165	21.5452	11.6005	0	0	0.424511	58.0345	8.03682	54.412	13.7418	6.99463			146.388	0	8.1419	1.63892	18.2026	1.38839	0	0	0	1.00075	0	1.97028	9.03508	0	0.74024	0	0.356783	60.1741
delta AIC2	249.42	92.9152	27.6571	126.795	109.945	146.834	216	94.0158	153.587	270.751	289.432	50.0885	133.195	175.604	203.308	257.52	242.923	203.084	229.175	305.561	118.403	321.633	329.973	91.4245	264.448	295.281	191.73	225.59	348.751			22.0231	121.78	8.33016	171.977	59.4198	188.657	207.723	243.899	299.205	183.352	241.191	235.568	245.833	191.667	156.374	233.932	192.119	225.438
delta AIC 3	0	0	0	0	0	0	3.18565	0	0	0	0	0	0	0	0	3.94274	0	0	5.74689	0	0	2.28581	0.635142	12.0374	0	0	1.05281	0	0			0	0.156041	4.52764	1.39162	17.1619	0	0.467941	7.0185	2.42561	0	20.883	9.98103	0	4.49853	0	0.367733	0	2.96776
delta AIC 4	3.00768	1.53969	3	1.33202	3	3	1.65021	3	1.85106	1.91084	1.35138	6.68196	1.98965	2.3716	2.10956	0	0.847826	3	0	4.87989	2.2327	5.28581	15.828	0	3.00009	0.109286	0	4.08764	1.47481			17.436	3.181	0	0	0	17.9473	10.7756	35.1837	5.89748	8.38547	1.13004	0	0.920015	4.12676	5.33131	8.98753	3.71606	0
prob 1 - RD = Reaction Diffusion	0.268555	0.000482618	2.20019e-16	0.179251	1.20069e-05	4.0294e-30	0.609185	1.72305e-25	0.00475083	2.01109e-07	1.71102e-10	0.00013971	0.00140805	0.283746	5.13431e-10	0.00109593	0.352256	0.232258	0.147318	1.92849e-05	0.0022749	0.719401	0.57861	0.446534	2.0441e-13	0.00915183	9.61576e-13	0.000917735	0.0200702			1.63032e-32	0.469755	0.0150115	0.227227	0.000111486	0.333073	0.556806	0.97095	0.740868	0.373936	0.637601	0.270533	0.00664712	0.811359	0.39237	0.542527	0.419862	6.99187e-14
prob 2 - D = Diffusion only	4.13144e-55	4.55252e-21	8.06987e-07	1.58879e-28	1.09238e-24	1.06634e-32	7.60344e-48	3.14242e-21	3.17677e-34	1.16338e-59	9.37533e-64	1.2831e-11	8.70401e-30	4.04893e-39	5.27806e-45	1.05454e-56	6.96245e-54	4.99603e-45	1.3873e-50	4.09151e-67	1.46268e-26	1.03596e-70	1.28739e-72	7.75259e-21	3.07845e-58	3.8657e-65	1.46128e-42	9.12906e-50	1.23311e-76			1.65072e-05	1.68936e-27	0.0136629	2.33318e-38	1.25034e-13	7.20643e-42	4.35698e-46	1.05998e-53	7.90894e-66	9.45473e-41	2.69478e-53	5.09515e-52	2.5277e-54	1.94643e-42	6.28515e-35	8.64329e-52	9.60489e-43	9.07781e-50
prob 3 - R1 = Single Reaction	0.598429	0.683158	0.817574	0.542195	0.817565	0.817574	0.123878	0.817575	0.712765	0.722203	0.662776	0.965673	0.729012	0.548643	0.741691	0.122108	0.391509	0.627686	0.045603	0.919805	0.751597	0.229411	0.421179	0.00134322	0.817581	0.508956	0.371355	0.884509	0.662852			0.99982	0.434498	0.0914639	0.257134	0.000187592	0.666843	0.440648	0.0290503	0.220306	0.616748	1.86154e-05	0.00492842	0.608941	0.0855793	0.568116	0.451408	0.501858	0.184842
prob 4 - R1/R2 = Double Reaction	0.133016	0.31636	0.182425	0.278554	0.182423	0.182426	0.266937	0.182425	0.282484	0.277796	0.337224	0.0341871	0.26958	0.167611	0.258309	0.876796	0.256235	0.140056	0.807079	0.0801753	0.246128	0.0511884	0.000211529	0.552123	0.182419	0.481892	0.628645	0.114573	0.317078			0.000163586	0.0957471	0.879862	0.515639	0.999701	8.44941e-05	0.00254573	2.22411e-08	0.0388258	0.00931591	0.36238	0.724538	0.384412	0.103062	0.0395145	0.00606464	0.0782797	0.815158
RD Diffusion	3101.89	6.67168e+10	2.51309e+10	1.53554e+10	9.35234e+07	3.33244e+10	33.3249	7.71153e+09	1.39776e+08	1.05791e+11	3.88389e+09	1.05406e+12	217.356	121.922	2.50481e+11	1.42247e+10	21.1046	913.467	94.8654	4.22602e+08	15301.3	9452.92	990.542	35.5815	1.70727e+08	15.6103	8.17643e+11	8.93466e+10	2.08763e+08			1.7194e+09	2062.72	7.12087e+08	3.78922e+07	7.24412e+07	39.5339	275.841	47.5958	38.9317	3.84927e+08	3695.18	1958.6	1457.31	39.8118	1.9936e+08	12261.6	4421.4	2.59056e+10
RD kon	30.1295	16.8834	17.0229	1.62754	29.5051	62.8614	0.559774	15.4974	17.949	40.5807	3.17901	10493.3	251.985	10.1172	17.7648	1.79256	0.20908	23.9636	0.687244	9.85766	16.1099	1306.41	3.77747	0.588585	23.7335	0.245458	23.4174	7.54255	37.2287			4.17789	8.25652	19.2104	4.43947	37.8701	0.735982	3.25188	1.11392	1.26026	2.99456	2543.55	927.084	63.0743	2.09799	4.19437	5.3673	7.39484	16.4972
RD koff	0.946906	0.926951	0.646534	0.855183	0.682931	1.98482	0.546648	1.06461	0.754782	1.41613	1.34096	198541	4095.16	2.02117	1.10535	0.644734	28.069	0.612316	0.564301	0.591843	0.32852	2.40296	0.705286	0.60784	1.11334	34.6449	1.73067	0.583065	0.991975			0.528896	0.46393	0.388277	0.455138	0.359558	0.507313	0.372001	0.589404	0.482238	0.474879	7.4595	3.10646	0.687006	0.60496	0.499572	0.458802	0.406917	0.73977
D Diffusion	0.778186	1.00461	2.46093	4.72411	0.40847	0.59075	1.08191	0.634024	0.589795	0.951681	0.675165	0.122851	0.747928	0.522187	0.436942	1.55923	0.664363	0.434265	0.504085	1.87923	0.441468	0.602532	1.0368	5.04423	0.405828	0.748458	0.440031	3.71996	0.649415			7.60911	5.32773	4.27488	1.77477	1.41001	2.50118	1.13329	2.47713	0.698943	2.27967	2.5698	0.863548	1.35029	1.36037	3.43901	2.23204	1.87138	2.69662
R1 Amp	0.302218	0.242523	0.326206	0.322912	0.178647	0.293648	0.381553	0.296902	0.31256	0.274307	0.291528	0.0674889	0.249345	0.200807	0.223256	0.44314	0.228757	0.274075	0.234526	0.346397	0.30878	0.246942	0.32091	0.426149	0.216618	0.284215	0.22242	0.363043	0.262687			0.544229	0.646062	0.32363	0.463673	0.461224	0.474677	0.472475	0.487898	0.345821	0.457626	0.493132	0.420468	0.423752	0.446487	0.569614	0.481417	0.406909	0.507906
R1 koff	0.818174	0.680939	0.564162	0.722513	0.83437	1.05368	0.475137	0.724987	0.652056	1.05287	1.00389	3.87768	1.20294	0.745731	0.755035	0.561291	2.01427	0.484212	0.473482	0.488784	0.338646	0.713901	0.640932	0.406864	0.847152	0.598552	1.06506	0.527143	0.880642			0.310607	0.383736	0.336598	0.45005	0.281885	0.358923	0.314677	0.367866	0.324492	0.453768	0.558082	0.495988	0.421264	0.359288	0.48625	0.456604	0.386873	0.581683
R1 Constant	-0.00705877	-0.0427539	0.329684	-0.535105	0.508798	0.108939	-0.551	0.18092	-0.0263098	-0.00646501	-0.260041	0.0331602	-0.403849	-0.116774	-0.0476507	-0.504504	0.0332597	0.0431889	-0.627352	-0.146525	0.309097	0.126861	-0.189383	-0.388591	0.0731769	-0.629996	-0.0432632	-0.115073	-0.0079536			-0.534769	-0.106971	0.0567503	-0.207483	-0.185234	-0.465774	-0.230218	-0.410031	-0.392595	-0.312462	0.0401008	-0.0466694	0.214485	-0.261237	-0.222309	-0.153375	-0.110173	-0.0937038
R2 Amp 1	0.274648	0.0479819	0.0363591	0.133478	0.13084	0.127296	0.140819	0.175548	0.0751768	0.259759	0.205286	0.0431879	0.132589	0.118083	0.136864	0.305061	1.49464	0.162144	0.111737	0.137822	12.5796	0.140068	0.15286	0.164648	0.215999	0.102653	0.131883	0.316652	0.172037			0.186145	0.639967	0.140265	0.288727	0.262689	0.177897	0.195327	0.253622	0.142778	0.0827633	104.396	0.253174	0.383519	0.110985	0.04989	0.379695	0.16716	0.381915
R2 koff 1	0.822049	4.33999	0.564028	103747	0.834399	1.05389	4.34837	0.724695	0.372348	1.02787	0.898494	2373.11	1.10593	0.666352	0.775135	0.502087	0.000798858	0.484216	4.0162	0.554231	0.00022041	0.71366	0.497638	1.77477	0.847481	446.051	0.777155	0.55316	0.686601			0.929713	0.394512	1.08022	0.30567	0.715643	0.619864	0.340283	0.0455357	0.965946	0.0471204	7.69068e-05	0.0445159	0.380917	1.47114	0.140244	0.498239	0.337261	0.475251
R2 Amp 2	0.0275331	0.194994	0.289848	0.192028	0.0478064	0.166349	0.244811	0.121354	0.239464	0.0146709	0.0868956	0.0230121	0.116664	0.0828251	0.0862029	0.139964	0.219041	0.111931	0.127944	0.205995	0.274361	0.106874	0.168888	0.273264	0.000621755	0.182216	0.0912681	0.0455874	0.0917167			0.364471	0.00560277	0.215395	0.18483	0.383921	0.291825	0.276055	0.38016	0.217258	0.422706	0.411152	0.32598	0.0432518	0.343263	0.527636	0.101225	0.239085	0.129858
R2 koff 2	0.822306	0.611736	0.564162	0.574792	0.834304	1.05381	0.378897	0.725398	0.797958	8.60712	2986.17	1623.31	3412.98	1.07873	0.793031	15.8851	2.28783	0.484188	0.312909	0.529342	0.399019	0.714201	0.917626	0.276749	0.849598	0.553054	5.31581	0.581907	1.76669			0.25513	46.4155	0.160101	1.19224	0.0570558	0.377136	0.332959	0.604754	0.207328	0.567158	0.841861	0.869013	1.71655	0.290244	0.601949	0.428213	0.466594	2.15416
R2 Constant	0.00147224	0.0836107	0.329672	2.9435e-10	0.508799	0.108972	0.000827515	0.1809	0.000555113	0.0207281	4.08807e-10	1.65803e-07	1.72463e-09	1.16658e-07	0.000127943	0.00398809	0.0414095	0.043179	0.0321229	2.00911e-08	0.337265	0.126853	0.0914545	1.95086e-08	0.0740924	8.93937e-08	0.0831779	2.02028e-08	0.0326508			8.16021e-06	1.69702e-08	0.261171	0.017499	0.128389	4.78093e-08	2.67137e-08	0.115055	0.00271177	9.18038e-08	0.131537	0.107947	0.250269	0.000883607	4.27816e-05	5.01791e-09	0.00215184	0.0355154
RD Diffusion SE	17504.5	9.1437e-16	3.52754e-15	8.24354e-18	2.78401e-09	7.36475e-13	20.6791	1.2651e-14	6.11587e-11	2.91079e-16	1.54797e-16	7.21692e-07	221979	531.995	2.0102e-17	7.71365e-19	4.2771	5287.13	118.413	3.19282e-13	647149	1642.42	1882.73	12.3316	2.47219e-10	2.10807	4.96042e-18	8.8839e-18	9.99514e-10			2.4244e-15	2189.91	8.04657e-13	2.27072e-12	1.52522e-10	17.7857	203.686	16.98	20.277	8.51606e-15	276.212	3704.42	14015.4	16.763	1.04652e-13	138946	14366.9	9.13691e-17
RD kon SE	169.161	105.851	68.5153	1.40694	234.111	1629.3	0.30518	84.0775	61.074	74.2403	3.05619	9564.08	6.5588e+06	64.1327	66.8014	0.671419	0.122487	145.351	0.475557	7.28029	53.8886	165.59	2.42092	0.293372	130.784	0.133422	76.2717	6.96613	168.875			2.78546	8.5791	35.0339	2.55033	26.4103	0.349935	1.42755	0.461983	0.624923	1.43848	919.121	2192.24	641.019	1.14022	2.36963	2.42064	6.2692	8.84106
RD koff SE	0.416745	0.46182	0.218361	0.253782	0.430211	3.36295	0.158053	0.54394	0.188965	0.345783	0.351906	180922	4.27791e+07	2.89403	0.384627	0.0681735	19.75	0.249659	0.198557	0.0493359	0.196279	0.319533	0.191356	0.16674	0.428029	28.4132	0.729204	0.0505596	0.308863			0.0487811	0.0883877	0.0865221	0.0321328	0.032965	0.136267	0.0607523	0.127377	0.128197	0.0384713	2.23927	2.18056	0.355132	0.13699	0.0385467	0.0822697	0.0823688	0.0538495
D Diffusion SE	0.0347626	0.0624135	0.137028	0.262202	0.0196837	0.0377678	0.0420127	0.0366889	0.0259123	0.045832	0.0330063	0.0156883	0.0518983	0.0234775	0.0204911	0.0635791	0.0328209	0.0150053	0.0192337	0.060599	0.0121222	0.022281	0.0386659	0.147308	0.0174855	0.0294826	0.0242867	0.128241	0.025122			0.233091	0.146856	0.292911	0.0584625	0.0339464	0.0756928	0.02629	0.0660412	0.0188895	0.0812418	0.0817617	0.0288548	0.0371449	0.0346038	0.125083	0.0619725	0.0506522	0.0888446
R Amp SE	0.00486272	0.00825682	0.00547791	0.0076059	0.00528471	0.00698864	0.00558211	0.00744399	0.00543318	0.00472398	0.00460842	0.00547223	0.00783238	0.00510103	0.00499692	0.00524523	0.00419365	0.00505335	0.00497682	0.00401174	0.00655556	0.00354787	0.00403655	0.00453298	0.00398957	0.00509301	0.00526877	0.00404355	0.00336362			0.00733182	0.00783291	0.00835521	0.00590902	0.00786211	0.00651086	0.00577615	0.0050891	0.00545336	0.00642905	0.00521465	0.00633625	0.00563188	0.0049847	0.00727613	0.00400306	0.00474237	0.00418962
R koff SE	0.113551	0.183978	0.0541647	0.200152	0.139742	0.221342	0.0553745	0.127735	0.0866518	0.180077	0.198229	5.13282	0.670043	0.16734	0.143292	0.0603376	0.474854	0.0541056	0.0824919	0.0379425	0.0309812	0.0740075	0.0674845	0.0279526	0.12805	0.110573	0.262612	0.0410142	0.101389			0.0222177	0.0255217	0.0408608	0.0371923	0.0210331	0.0291781	0.0187284	0.0227922	0.0268948	0.0436158	0.0392673	0.0480562	0.0286985	0.0221249	0.0430637	0.0243124	0.0249583	0.0354938
R1 Constant SE	0.0858199	0.159172	0.0687103	0.114179	0.16284	0.150156	0.0493671	0.123887	0.078737	0.107867	0.0958654	0.935788	0.215106	0.126001	0.112618	0.0468121	0.162131	0.0641518	0.0709174	0.0405238	0.0498202	0.0695903	0.0557348	0.0305893	0.100531	0.0739286	0.149553	0.0420549	0.0715939			0.0271527	0.0326679	0.0599118	0.0410175	0.0301434	0.0336097	0.0252846	0.0264282	0.0336486	0.0454306	0.0420696	0.0534023	0.0401855	0.0276352	0.0444177	0.0272525	0.0317917	0.0340041
R2 Amp 1 SE	9.39082	0.110624	2.0507	0.0362634	2.06944	0.408135	0.0371467	0.25201	0.991913	0.0741041	0.0294167	0.00264333	0.0582689	3.38147	30836.8	0.0255503	916.415	0.0902851	0.0290655	2874.11	4.77489e-07	0.122369	1.2306	0.0478494	2358.42	0.0220259	0.0840953	2187.5	0.317971			0.197364	0.0406022	0.0871813	0.150086	0.0802504	3.34169	48852.6	0.55006	0.0987928	0.767623	7.00873e-08	0.573328	0.0886702	0.0685632	0.260128	88.7422	11.219	0.0880771
R2 koff 1 SE	334.496	14.5327	326.25	2.10265e-15	326.885	2017.01	3.31508	165.602	1.97928	0.277635	0.196827	2.28752e-14	0.721425	4.43929	1990.52	0.0663516	0.557596	411.483	2.81397	266.285	0.000236367	142.146	1.23747	0.851861	49.7292	2.97774e-13	0.474968	96.5051	0.58713			0.825164	0.0270722	0.735437	0.138922	0.249607	3.04208	922.721	0.186347	0.682607	0.881959	1.45712e-05	0.170521	0.079313	1.19878	1.45579	8.85278	3.83869	0.0905679
R2 Amp 2 SE	9.39363	0.107665	2.0459	0.0352175	2.07247	0.404882	0.0342223	0.256891	1.00305	0.0749979	0.029867	0.00264333	0.0589539	3.38539	30836.8	0.0267317	0.0199427	0.0957229	0.0256268	2874.11	0.0357044	0.124739	1.23545	0.0420784	2358.42	0.0213477	0.0856951	2187.51	0.319898			0.181965	0.0414355	0.0536034	0.159644	0.28403	3.32879	48852.6	0.0997464	0.0826397	0.170652	0.0147383	0.0692917	0.0932204	0.0623032	0.368812	88.7319	11.2365	0.0908075
R2 koff 2 SE	3338.74	0.333977	40.8552	0.177682	894.167	1542.87	0.0782006	240.009	1.45527	93.2157	1.77159e-13	1.21803e-14	4.86315e-14	11.8921	3253.42	14.9695	0.751923	595.87	0.10951	169.316	0.0836289	186.559	2.28044	0.0592979	1391.76	0.111	6.71538	710.187	3.83575			0.116614	3426.73	0.123581	0.988541	0.0938893	1.11447	643.343	0.16109	0.110361	0.226211	0.094968	0.264241	3.3188	0.0603148	0.309089	28.5601	3.54669	1.83613
R2 Constant SE	0.124674	0.135055	0.0837275	6.62005e-06	0.097768	0.120203	0.0651186	0.137525	0.148524	0.103852	0.000233338	0.000415859	0.000227925	0.21803	0.198732	0.0214999	0.0650418	0.149993	0.0624366	0.110611	0.110175	0.0883172	0.0872355	0.0693292	0.116863	0.000317188	0.0555438	0.108699	0.087063			0.105224	0.133053	0.0968781	0.0988967	0.0821399	0.121086	0.114633	0.0664708	0.113668	0.112248	0.0541671	0.0823774	0.0690623	0.0925117	0.103043	0.0811741	0.111535	0.0575974
F test p-value (Prob3 vs Prob4)	1	0.798122	1	0.200656	1	0.999192	0.176942	1	0.929635	0.957261	0.203288	NaN	0.319267	1	1	0.0544094	0.568687	0.999884	0.0224821	1	0.385427	1	1	0.00103162	1	0.0920552	0.224135	1	0.773151			1	1	0.040854	0.189857	8.38068e-05	1	1	1	1	1	2.28543e-06	0.00282499	0.589158	0.312897	1	1	1	0.0877203
RD Diffusion LB	-31206.9	6.67168e+10	2.51309e+10	1.53554e+10	9.35234e+07	3.33244e+10	-7.20603	7.71153e+09	1.39776e+08	1.05791e+11	3.88389e+09	1.05406e+12	-434862	-920.789	2.50481e+11	1.42247e+10	12.7214	-9449.3	-137.224	4.22602e+08	-1.25311e+06	6233.79	-2699.61	11.4115	1.70727e+08	11.4785	8.17643e+11	8.93466e+10	2.08763e+08			1.7194e+09	-2229.49	7.12087e+08	3.78922e+07	7.24412e+07	4.67399	-123.384	14.315	-0.811257	3.84927e+08	3153.81	-5302.06	-26012.8	6.95629	1.9936e+08	-260072	-23737.8	2.59056e+10
RD Diffusion UB	37410.6	6.67168e+10	2.51309e+10	1.53554e+10	9.35234e+07	3.33244e+10	73.8559	7.71153e+09	1.39776e+08	1.05791e+11	3.88389e+09	1.05406e+12	435296	1164.63	2.50481e+11	1.42247e+10	29.4877	11276.2	326.954	4.22602e+08	1.28371e+06	12672.1	4680.69	59.7514	1.70727e+08	19.7421	8.17643e+11	8.93466e+10	2.08763e+08			1.7194e+09	6354.94	7.12087e+08	3.78922e+07	7.24412e+07	74.3939	675.065	80.8765	78.6746	3.84927e+08	4236.56	9219.27	28927.5	72.6673	1.9936e+08	284595	32580.6	2.59056e+10
RD kon LB	-301.425	-190.585	-117.267	-1.13007	-429.352	-3130.57	-0.0383788	-149.294	-101.756	-104.93	-2.81111	-8252.31	-1.2855e+07	-115.583	-113.166	0.476576	-0.030994	-260.924	-0.244847	-4.4117	-89.5117	981.857	-0.967533	0.0135762	-232.603	-0.0160491	-126.075	-6.11107	-293.767			-1.28161	-8.55852	-49.4561	-0.559169	-13.894	0.0501097	0.453886	0.208433	0.0354119	0.175151	742.072	-3369.7	-1193.32	-0.136848	-0.450104	0.62285	-4.89279	-0.831305
RD kon UB	361.684	224.352	151.313	4.38514	488.362	3256.29	1.15793	180.289	137.654	186.092	9.16913	29238.9	1.28555e+07	135.817	148.696	3.10854	0.449154	308.851	1.61934	24.127	121.731	1630.97	8.52247	1.16359	280.07	0.506966	172.91	21.1962	368.224			9.6374	25.0716	87.8768	9.43811	89.6342	1.42186	6.04986	2.0194	2.48511	5.81397	4345.03	5223.87	1319.47	4.33282	8.83884	10.1118	19.6825	33.8257
RD koff LB	0.130086	0.021784	0.218547	0.35777	-0.160284	-4.60656	0.236863	-0.00150675	0.384411	0.738392	0.651222	-156065	-8.38428e+07	-3.65113	0.351483	0.511114	-10.641	0.122985	0.17513	0.495144	-0.0561867	1.77668	0.330229	0.281031	0.274403	-21.0449	0.301428	0.483968	0.386603			0.433285	0.29069	0.218694	0.392158	0.294947	0.24023	0.252927	0.339744	0.230971	0.399475	3.07052	-1.16745	-0.00905357	0.33646	0.424021	0.297554	0.245474	0.634225
RD koff UB	1.76372	1.83212	1.07452	1.3526	1.52615	8.5762	0.856433	2.13074	1.12515	2.09386	2.03069	553147	8.3851e+07	7.69347	1.85922	0.778354	66.779	1.10165	0.953472	0.688541	0.713226	3.02925	1.08034	0.93465	1.95227	90.3347	3.15991	0.682162	1.59735			0.624507	0.637169	0.55786	0.518119	0.42417	0.774396	0.491076	0.839064	0.733506	0.550282	11.8485	7.38036	1.38307	0.87346	0.575124	0.620051	0.56836	0.845315
D Diffusion LB	0.710052	0.88228	2.19235	4.2102	0.36989	0.516725	0.999563	0.562114	0.539007	0.86185	0.610473	0.0921021	0.646208	0.476171	0.39678	1.43461	0.600034	0.404855	0.466387	1.76046	0.417709	0.558861	0.961012	4.7555	0.371556	0.690672	0.392429	3.46861	0.600176			7.15225	5.03989	3.70078	1.66018	1.34348	2.35283	1.08176	2.34769	0.66192	2.12044	2.40955	0.806993	1.27748	1.29254	3.19384	2.11057	1.7721	2.52248
D Diffusion UB	0.846321	1.12694	2.7295	5.23803	0.44705	0.664775	1.16425	0.705935	0.640583	1.04151	0.739858	0.1536	0.849649	0.568203	0.477105	1.68384	0.728692	0.463676	0.541783	1.99801	0.465228	0.646203	1.11258	5.33295	0.440099	0.806243	0.487633	3.97132	0.698655			8.06597	5.61557	4.84899	1.88935	1.47655	2.64954	1.18481	2.60657	0.735967	2.4389	2.73006	0.920104	1.42309	1.42819	3.68417	2.3535	1.97065	2.87075
R1 Amp LB	0.292687	0.226339	0.31547	0.308005	0.168289	0.27995	0.370612	0.282311	0.301911	0.265048	0.282496	0.0567633	0.233993	0.190809	0.213462	0.432859	0.220537	0.26417	0.224771	0.338534	0.295931	0.239988	0.312998	0.417264	0.208798	0.274233	0.212093	0.355118	0.256094			0.529859	0.630709	0.307254	0.452091	0.445814	0.461916	0.461154	0.477923	0.335133	0.445025	0.482911	0.408049	0.412713	0.436717	0.555352	0.473571	0.397614	0.499695
R1 Amp UB	0.311749	0.258706	0.336943	0.33782	0.189005	0.307345	0.392494	0.311492	0.323209	0.283566	0.300561	0.0782144	0.264696	0.210805	0.23305	0.453421	0.236976	0.28398	0.24428	0.35426	0.321629	0.253896	0.328822	0.435034	0.224438	0.294197	0.232746	0.370968	0.269279			0.5586	0.661414	0.340006	0.475254	0.476634	0.487439	0.483797	0.497873	0.35651	0.470227	0.503353	0.432887	0.43479	0.456257	0.583875	0.489263	0.416204	0.516118
R1 koff LB	0.595615	0.320342	0.457999	0.330216	0.560476	0.619853	0.366603	0.474626	0.482218	0.699922	0.615363	-6.18265	-0.110348	0.417744	0.474184	0.443029	1.08356	0.378165	0.311797	0.414417	0.277922	0.568846	0.508663	0.352077	0.596175	0.38183	0.550345	0.446755	0.68192			0.267061	0.333714	0.256511	0.377153	0.24066	0.301734	0.277969	0.323194	0.271779	0.368281	0.481118	0.401798	0.365015	0.315923	0.401846	0.408952	0.337955	0.512115
R1 koff UB	1.04073	1.04154	0.670325	1.11481	1.10826	1.48751	0.583671	0.975347	0.821893	1.40582	1.39242	13.938	2.51622	1.07372	1.03589	0.679552	2.94499	0.590259	0.635166	0.563151	0.399369	0.858956	0.773202	0.461651	1.09813	0.815275	1.57978	0.60753	1.07936			0.354154	0.433759	0.416685	0.522947	0.323109	0.416112	0.351384	0.412539	0.377206	0.539255	0.635046	0.590178	0.477513	0.402653	0.570655	0.504256	0.435791	0.651251
R1 Constant LB	-0.175266	-0.35473	0.195012	-0.758896	0.189632	-0.185366	-0.647759	-0.061899	-0.180634	-0.217885	-0.447937	-1.80098	-0.825456	-0.363737	-0.268382	-0.596256	-0.284517	-0.0825487	-0.76635	-0.225952	0.21145	-0.00953585	-0.298623	-0.448546	-0.123864	-0.774896	-0.336387	-0.1975	-0.148278			-0.587989	-0.171	-0.0606768	-0.287877	-0.244315	-0.531649	-0.279776	-0.46183	-0.458546	-0.401506	-0.0423556	-0.151338	0.135721	-0.315402	-0.309368	-0.20679	-0.172485	-0.160352
R1 Constant UB	0.161148	0.269222	0.464356	-0.311314	0.827965	0.403245	-0.45424	0.423739	0.128015	0.204955	-0.0721445	1.86731	0.0177574	0.130189	0.173081	-0.412753	0.351036	0.168926	-0.488354	-0.0670985	0.406745	0.263258	-0.0801429	-0.328636	0.270218	-0.485096	0.249861	-0.0326451	0.13237			-0.48155	-0.0429416	0.174177	-0.127088	-0.126152	-0.399899	-0.18066	-0.358231	-0.326643	-0.223418	0.122557	0.057999	0.293248	-0.207072	-0.13525	-0.0999603	-0.0478611	-0.0270557
R2 Amp 1 LB	-18.1314	-0.168842	-3.98302	0.062402	-3.92527	-0.672648	0.0680114	-0.318392	-1.86897	0.114515	0.147629	0.0380069	0.0183816	-6.5096	-60439.9	0.254982	-1794.68	-0.0148146	0.0547689	-5633.12	12.5796	-0.0997748	-2.25912	0.0708627	-4622.29	0.0594824	-0.0329438	-4287.18	-0.451185			-0.200689	0.560386	-0.0306098	-0.00544189	0.105398	-6.37181	-95750.9	-0.824496	-0.0508557	-1.42178	104.396	-0.870549	0.209725	-0.0233985	-0.459962	-173.555	-21.8221	0.209284
R2 Amp 1 UB	18.6807	0.264806	4.05574	0.204554	4.18695	0.92724	0.213627	0.669488	2.01933	0.405003	0.262943	0.0483688	0.246796	6.74577	60440.2	0.355139	1797.67	0.339103	0.168706	5633.4	12.5796	0.379912	2.56484	0.258432	4622.72	0.145824	0.29671	4287.82	0.795259			0.572979	0.719547	0.311141	0.582895	0.41998	6.7276	95751.3	1.33174	0.336412	1.5873	104.396	1.3769	0.557312	0.245369	0.559742	174.314	22.1564	0.554547
R2 koff 1 LB	-654.791	-24.1441	-638.886	103747	-639.86	-3952.28	-2.14918	-323.855	-3.50704	0.483703	0.512714	2373.11	-0.308067	-8.03465	-3900.63	0.372038	-1.09209	-806.023	-1.49919	-521.364	-0.000242869	-277.893	-1.92779	0.105124	-96.6218	446.051	-0.153783	-188.597	-0.464174			-0.687608	0.34145	-0.361232	0.0333824	0.226414	-5.3426	-1808.19	-0.319704	-0.371964	-1.68152	4.83473e-05	-0.289706	0.225464	-0.878471	-2.71311	-16.8532	-7.18656	0.297738
R2 koff 1 UB	656.435	32.8241	640.014	103747	641.529	3954.39	10.8459	325.304	4.25174	1.57203	1.28427	2373.11	2.51992	9.36736	3902.19	0.632136	1.09369	806.991	9.53159	522.473	0.000683689	279.321	2.92307	3.44442	98.3167	446.051	1.70809	189.703	1.83738			2.54703	0.447573	2.52168	0.577958	1.20487	6.58233	1808.87	0.410775	2.30386	1.77576	0.000105466	0.378738	0.536371	3.82074	2.99359	17.8497	7.86108	0.652764
R2 Amp 2 LB	-18.384	-0.0160287	-3.72012	0.123002	-4.01423	-0.627218	0.177735	-0.382153	-1.72652	-0.132325	0.0283562	0.0178311	0.00111468	-6.55254	-60440	0.0875695	0.179954	-0.0756856	0.0777156	-5633.04	0.20438	-0.137615	-2.2526	0.190791	-4622.51	0.140375	-0.0766944	-4287.47	-0.535283			0.00781912	-0.0756109	0.110332	-0.128072	-0.172778	-6.23259	-95750.8	0.184657	0.0552842	0.0882281	0.382265	0.190168	-0.13946	0.221149	-0.195235	-173.813	-21.7844	-0.0481247
R2 Amp 2 UB	18.4391	0.406016	4.29981	0.261055	4.10984	0.959917	0.311887	0.624861	2.20545	0.161667	0.145435	0.028193	0.232214	6.71819	60440.2	0.192358	0.258129	0.299548	0.178173	5633.45	0.344341	0.351363	2.59037	0.355738	4622.51	0.224058	0.259231	4287.56	0.718716			0.721123	0.0868164	0.320457	0.497732	0.940621	6.81624	95751.3	0.575663	0.379232	0.757184	0.44004	0.461792	0.225964	0.465377	1.25051	174.016	22.2626	0.307841
R2 koff 2 LB	-6543.11	-0.0428591	-79.5121	0.226535	-1751.73	-3022.98	0.225624	-469.692	-2.05437	-174.096	2986.17	1623.31	3412.98	-22.2298	-6375.92	-13.4551	0.81406	-1167.42	0.0982699	-331.331	0.235106	-364.941	-3.55203	0.160525	-2727	0.335494	-7.84632	-1391.38	-5.75138			0.0265666	-6669.97	-0.0821187	-0.745298	-0.126967	-1.80722	-1260.62	0.289018	-0.00897935	0.123784	0.655723	0.351101	-4.78829	0.172027	-0.00386531	-55.5495	-6.48492	-1.44467
R2 koff 2 UB	6544.76	1.26633	80.6404	0.923048	1753.4	3025.08	0.53217	471.143	3.65029	191.31	2986.17	1623.31	3412.98	24.3873	6377.5	45.2253	3.7616	1168.39	0.527549	332.389	0.562931	366.37	5.38729	0.392972	2728.7	0.770614	18.478	1392.55	9.28475			0.483693	6762.8	0.402321	3.12978	0.241079	2.56149	1261.29	0.920491	0.423634	1.01053	1.028	1.38692	8.22139	0.408461	1.20776	56.406	7.41811	5.75298
R2 Constant LB	-0.242888	-0.181097	0.165567	-1.2975e-05	0.317174	-0.126625	-0.126805	-0.0886495	-0.290552	-0.182821	-0.000457341	-0.000814917	-0.000446732	-0.427339	-0.389387	-0.0381517	-0.0860724	-0.250808	-0.0902528	-0.216797	0.121321	-0.0462487	-0.0795271	-0.135885	-0.154959	-0.000621599	-0.0256879	-0.21305	-0.137993			-0.206232	-0.260785	0.0712895	-0.176339	-0.0326053	-0.237328	-0.22468	-0.0152277	-0.220078	-0.220007	0.0253699	-0.0535124	0.114907	-0.180439	-0.201921	-0.159101	-0.216457	-0.0773755
R2 Constant UB	0.245833	0.348318	0.493778	1.29756e-05	0.700424	0.34457	0.12846	0.450449	0.291662	0.224277	0.000457342	0.000815249	0.000446735	0.427339	0.389643	0.0461279	0.168891	0.337166	0.154499	0.216797	0.553208	0.299955	0.262436	0.135885	0.303144	0.000621778	0.192044	0.21305	0.203294			0.206248	0.260785	0.451052	0.211337	0.289383	0.237328	0.22468	0.245338	0.225501	0.220007	0.237705	0.269407	0.385631	0.182207	0.202006	0.159101	0.22076	0.148406
Categories for Pie Charts	Single	Single	Single	Single	Single	Single	RD	Single	Single	Single	Single	Noise	Noise	Single	Single	Single	Single	Single	Double	Single	Single	Single	Single	Double	Single	Single	Single	Single	Single			Single	Single	Double	Single	Double	Single	Single	RD	RD	Single	Single	Double	Single	RD	Single	Single	Single	Single
3rd Set																																Small Size (11x11 pixels - 3.1 μm2)									Medium Size (14x14 pixels-4.6 μm2)
																																Cell1	Cell2	Cell3	Cell4	Cell5	Cell6	Cell7	Cell8	Cell9	Cell1	Cell2	Cell3	Cell4	Cell5	Cell6	Cell7	Cell8	Cell9
AIC 1																																-588.368	-599.658	-250.879	-689.241	-831.787	-759.978	-405.517	-834.758	-884.912	-825.468	-827.583	-813.113	-899.044	-831.561	-1010.2	-797.547	-898.225	-860.084
AIC 2																																-669.46	-624.963	-484.54	-628.259	-776.608	-719.099	-381.593	-673.734	-833.608	-788.641	-769.98	-779.729	-742.816	-826.279	-870.252	-807.764	-765.117	-846.868
AIC 3																																-671.198	-632.577	-510.446	-686.927	-829.457	-758.083	-406.167	-834.574	-882.523	-829.148	-836.82	-809.876	-894.8	-853.929	-997.311	-809.125	-894.279	-861.361
AIC 4																																-669.622	-635.819	-500.144	-686.93	-839.487	-760.561	-404.267	-833.385	-895.985	-826.148	-822.198	-805.214	-877.271	-853.299	-1022.5	-810.213	-897.54	-858.818
delta AIC1																																82.83	36.1609	259.566	0	7.70021	0.582904	0.649358	0	11.073	3.68044	9.2361	0	0	22.3683	12.2954	12.6664	0	1.27662
delta AIC2																																1.73749	10.8554	25.9051	60.9821	62.8797	41.4621	24.5732	161.023	62.3765	40.5069	66.8395	33.3844	156.227	27.6502	152.248	2.44911	133.108	14.4931
delta AIC 3																																0	3.24198	0	2.31428	10.0306	2.4779	0	0.183419	13.4614	0	0	3.23696	4.24309	0	25.1891	1.08781	3.94624	0
delta AIC 4																																1.5763	0	10.3015	2.31128	0	0	1.8997	1.37327	0	3	14.6215	7.89916	21.7722	0.629665	0	0	0.68563	2.54319
prob 1 - RD = Reaction Diffusion																																5.50658e-19	1.16901e-08	4.29915e-57	0.613783	0.0206997	0.366827	0.342611	0.413969	0.00392014	0.114901	0.00976907	0.821381	0.892965	8.03087e-06	0.00213386	0.000946819	0.540894	0.291931
prob 2 - D = Diffusion only																																0.223821	0.00365455	2.3565e-06	3.51502e-14	2.15722e-14	4.87145e-10	2.18674e-06	4.47921e-36	2.83718e-14	1.15758e-09	3.02999e-15	4.6261e-08	1.06307e-34	5.72529e-07	8.68815e-34	0.156645	6.7461e-30	0.000393872
prob 3 - R1 = Single Reaction																																0.533572	0.164465	0.994236	0.192964	0.00645554	0.142223	0.474032	0.377693	0.00118759	0.723635	0.98957	0.162797	0.107018	0.578059	3.38325e-06	0.309399	0.0751963	0.552705
prob 4 - R1/R2 = Double Reaction																																0.242607	0.83188	0.00576157	0.193253	0.972845	0.49095	0.183355	0.208337	0.994892	0.161465	0.000661355	0.0158221	1.67132e-05	0.421932	0.997863	0.533009	0.38391	0.15497
RD Diffusion																																1.30566e+10	1.9552e+08	1.14544e+09	40.3875	20631.4	24.0134	30786.8	14.8641	239.588	1410.18	2.89114e+09	33.3437	100.137	31279.4	30.7745	6.32012e+07	15.0507	1.05515e+08
RD kon																																8.10909	11.1647	9.41891	3.18685	54.8815	0.00215321	31.4241	0.148334	3.19167	845.381	3.26169	1.57275	0.951739	13.1403	0.929364	7.24859	0.0049728	10.3791
RD koff																																0.650104	0.332644	1.23862	0.970749	0.412426	0.0134425	0.465044	19.3264	0.391714	1.59612	0.407706	1.0931	0.600163	0.340794	113.434	0.487756	28.1763	0.606365
D Diffusion																																6.31081	2.18543	6.3808	2.73062	1.19997	4.83855	12.8071	0.76892	2.35681	0.927602	3.59607	4.4616	3.31255	1.85208	5.38531	3.99121	5.85138	4.08375
R1 Amp																																0.402193	0.413984	0.513722	0.430511	0.297406	0.143875	0.606235	0.132829	0.416048	0.378976	0.424437	0.283308	0.290436	0.329519	0.245695	0.289534	0.316859	0.283123
R1 koff																																0.392799	0.257346	0.602332	0.377553	0.332994	0.47047	0.427521	0.963823	0.299175	0.301149	0.359895	0.48059	0.460423	0.336493	0.424559	0.405364	0.4025	0.571845
R1 Constant																																-0.311979	0.149359	-0.136774	-0.250718	0.0483342	0.0384357	0.0584193	0.0185511	-0.22858	0.262039	-0.347463	-0.211856	-0.462426	0.277284	-0.624915	-0.15959	-0.132804	-0.0975199
R2 Amp 1																																0.125012	0.25396	0.519745	0.227677	0.155079	0.0763233	0.581717	0.0231361	0.103624	0.167447	0.127157	0.13221	0.126538	2.45815	0.149042	0.054383	0.0738855	0.00932775
R2 koff 1																																1.38528	0.510625	0.65198	0.672134	1.01331	2.88495	0.454873	0.19902	2.06836	0.301311	0.26364	0.569429	0.632127	0.0012986	1.79925	4.01843	2.27616	0.0727263
R2 Amp 2																																0.28334	0.316028	0.00710037	0.221154	0.177228	0.0748543	0.0674439	0.114232	0.326718	0.211529	0.298539	0.149543	0.159394	0.289908	0.120064	0.238189	0.248238	0.277936
R2 koff 2																																0.302482	0.0565824	188.27	0.201151	0.14457	0.260954	0.0382577	1.30113	0.227381	0.301019	0.481512	0.533724	0.634181	0.403577	0.153373	0.35248	0.324433	0.618808
R2 Constant																																0.978266	1.07539	1.03824	0.946797	1.14543	1.35552	0.0744524	0.0598809	0.123755	0.262035	1.35161e-09	1.79725e-08	2.67219e-09	0.312389	0.00366963	0.0828794	0.087238	1.19573e-08
RD Diffusion SE																																4.62587e-16	2.04471e-11	2.61684e-13	40.3514	622732	11.5719	249532	2.81978	149.191	166.279	1.83652e-16	25.3643	60.9504	0.000309529	4.06849	1.45818e-11	6.17949	1.36431e-11
RD kon SE																																12.6166	28.1429	38.1979	5.27458	144.277	0.0223222	125.49	0.130657	1.69098	98.6787	1.36327	2.4836	0.47459	23.1883	0.180291	9.8781	4.49707	15.4196
RD koff SE																																0.104082	0.0602031	0.430061	0.521537	0.687799	0.122276	0.166409	13.3652	0.073412	0.128331	0.0237311	0.759064	0.163133	0.0570496	57.3641	0.0642858	25354.3	0.086664
D Diffusion SE																																0.348934	0.0676469	0.429983	0.0922031	0.0356931	0.272549	0.540721	0.0361548	0.0544167	0.0229409	0.1029	0.203807	0.122964	0.0519208	0.197401	0.189579	0.173197	0.204116
R Amp SE																																0.00687566	0.0115915	0.00743347	0.00688598	0.00578671	0.00509187	0.0110598	0.00337244	0.00581894	0.00643781	0.00529734	0.00452555	0.00391206	0.00544975	0.00335322	0.00507541	0.00429946	0.00373313
R koff SE																																0.0408505	0.0267425	0.067916	0.034634	0.0302476	0.0998186	0.0433569	0.226448	0.0195417	0.0207153	0.0256374	0.0526949	0.046159	0.0242522	0.0429806	0.0417428	0.0315009	0.0554068
R1 Constant SE																																0.0473954	0.0438982	0.0615678	0.0422272	0.0443388	0.120761	0.0561522	0.151196	0.0270238	0.0340838	0.0309528	0.0552835	0.0442677	0.0387418	0.0409859	0.050692	0.0388322	0.0537967
R2 Amp 1 SE																																0.141516	0.234444	0.114865	0.650824	0.059578	0.0263196	0.444329	0.0440539	0.0302156	0.0188093	2.17948	1138	0.0641207	1322.29	0.021061	0.0302331	0.0388139	0.126914
R2 koff 1 SE																																1.421	0.397026	0.129048	0.938552	0.484	2.45057	0.281317	0.750932	1.03102	56.3782	1.58234	159.455	42.2083	0.713322	0.571416	4.59961	1.90764	3.80617
R2 Amp 2 SE																																0.131049	0.46001	0.115743	0.611313	0.0294501	0.021544	2.65168	0.0577146	0.0237883	0.00590703	2.20707	1137.99	0.0614754	0.168565	0.0125009	0.0276199	0.0352505	0.11023
R2 koff 2 SE																																0.142747	0.22988	91.8722	0.43376	0.100999	0.140772	2.80322	0.89687	0.0349771	44.5921	1.06366	131.072	33.6812	0.187958	0.0692031	0.060709	0.0601154	0.240841
R2 Constant SE																																0.0853525	0.12057	0.166469	0.0581326	0.0740322	0.250997	0.141775	0.133759	0.051866	0.103367	0.112301	0.14973	0.101863	0.090584	0.0644149	0.0682723	0.0688901	0.106652
F test p-value (Prob3 vs Prob4)																																0.812565	0.076694	1	0.374851	0.00275726	0.111512	0.952055	0.672418	0.000513524	1	1	1	1	0.511045	1.64242e-06	0.220325	0.0759971	1
RD Diffusion LB																																1.30566e+10	1.9552e+08	1.14544e+09	-38.7012	-1.19992e+06	1.33235	-458295	9.33733	-52.8272	1084.28	2.89114e+09	-16.3703	-19.3261	31279.4	22.8003	6.32012e+07	2.93888	1.05515e+08
RD Diffusion UB																																1.30566e+10	1.9552e+08	1.14544e+09	119.476	1.24119e+06	46.6944	519869	20.3909	532.002	1736.09	2.89114e+09	83.0577	219.599	31279.4	38.7487	6.32012e+07	27.1625	1.05515e+08
RD kon LB																																-16.6194	-43.9954	-65.449	-7.15133	-227.901	-0.0415982	-214.535	-0.107754	-0.122656	651.971	0.589668	-3.29511	0.0215421	-32.3087	0.575993	-12.1125	-8.80929	-19.8434
RD kon UB																																32.8376	66.3247	84.2869	13.525	337.664	0.0459047	277.384	0.404423	6.50599	1038.79	5.9337	6.44062	1.88194	58.5894	1.28273	26.6097	8.81924	40.6015
RD koff LB																																0.446104	0.214646	0.395702	-0.0514646	-0.935661	-0.226218	0.138883	-6.86944	0.247827	1.34459	0.361193	-0.394665	0.280423	0.228977	0.999965	0.361756	-49666.3	0.436504
RD koff UB																																0.854104	0.450642	2.08154	1.99296	1.76051	0.253103	0.791206	45.5222	0.535602	1.84765	0.454219	2.58087	0.919903	0.452612	225.867	0.613757	49722.6	0.776227
D Diffusion LB																																5.6269	2.05284	5.53803	2.5499	1.13001	4.30436	11.7473	0.698056	2.25015	0.882637	3.39438	4.06214	3.07154	1.75032	4.99841	3.61963	5.51192	3.68368
D Diffusion UB																																6.99472	2.31801	7.22356	2.91134	1.26992	5.37275	13.8669	0.839783	2.46346	0.972566	3.79775	4.86106	3.55356	1.95385	5.77222	4.36278	6.19085	4.48382
R1 Amp LB																																0.388716	0.391265	0.499152	0.417014	0.286064	0.133895	0.584558	0.126219	0.404643	0.366358	0.414054	0.274438	0.282769	0.318837	0.239122	0.279586	0.308432	0.275806
R1 Amp UB																																0.415669	0.436703	0.528291	0.444007	0.308748	0.153855	0.627913	0.139439	0.427454	0.391594	0.434819	0.292178	0.298104	0.3402	0.252267	0.299482	0.325286	0.29044
R1 koff LB																																0.312732	0.204931	0.469216	0.309671	0.273708	0.274826	0.342541	0.519984	0.260874	0.260547	0.309646	0.377308	0.369951	0.288959	0.340317	0.323548	0.340758	0.463248
R1 koff UB																																0.472866	0.309762	0.735447	0.445436	0.392279	0.666115	0.512501	1.40766	0.337477	0.341751	0.410144	0.583872	0.550894	0.384027	0.508801	0.48718	0.464242	0.680442
R1 Constant LB																																-0.404874	0.0633183	-0.257447	-0.333483	-0.0385698	-0.198256	-0.051639	-0.277793	-0.281547	0.195235	-0.40813	-0.320212	-0.54919	0.20135	-0.705248	-0.258946	-0.208915	-0.202961
R1 Constant UB																																-0.219084	0.235399	-0.0161014	-0.167953	0.135238	0.275128	0.168478	0.314895	-0.175613	0.328843	-0.286795	-0.103501	-0.375661	0.353218	-0.544583	-0.0602334	-0.0566925	0.00792172
R2 Amp 1 LB																																-0.152359	-0.20555	0.294611	-1.04794	0.0383064	0.0247368	-0.289169	-0.0632095	0.0444009	0.130581	-4.14462	-2230.35	0.000861854	-2589.24	0.107763	-0.00487376	-0.00218973	-0.239423
R2 Amp 1 UB																																0.402383	0.71347	0.74488	1.50329	0.271852	0.12791	1.4526	0.109482	0.162846	0.204313	4.39893	2230.61	0.252215	2594.15	0.190322	0.11364	0.149961	0.258078
R2 koff 1 LB																																-1.39988	-0.267545	0.399046	-1.16743	0.0646695	-1.91816	-0.0965072	-1.27281	0.04756	-110.2	-2.83775	-311.962	-82.0961	-1.39681	0.679279	-4.9968	-1.46281	-7.38736
R2 koff 1 UB																																4.17045	1.28879	0.904915	2.5117	1.96195	7.68805	1.00625	1.67085	4.08916	110.803	3.36503	313.1	83.3603	1.39941	2.91923	13.0337	6.01513	7.53281
R2 Amp 2 LB																																0.026484	-0.585592	-0.219756	-0.977019	0.119506	0.032628	-5.12985	0.00111156	0.280093	0.199952	-4.02732	-2230.32	0.0389025	-0.0404795	0.0955621	0.184053	0.179147	0.0618862
R2 Amp 2 UB																																0.540197	1.21765	0.233956	1.41933	0.23495	0.117081	5.26474	0.227353	0.373343	0.223107	4.6244	2230.61	0.279886	0.620295	0.144566	0.292324	0.317329	0.493986
R2 koff 2 LB																																0.022698	-0.393982	8.2006	-0.649019	-0.053389	-0.0149578	-5.45606	-0.456733	0.158826	-87.0995	-1.60326	-256.367	-65.3809	0.0351795	0.017735	0.233491	0.206607	0.146759
R2 koff 2 UB																																0.582266	0.507146	368.34	1.05132	0.342529	0.536867	5.53258	3.059	0.295936	87.7016	2.56628	257.434	66.6493	0.771975	0.289011	0.47147	0.442259	1.09086
R2 Constant LB																																0.810975	0.839071	0.711959	0.832857	1.00033	0.863563	-0.203428	-0.202288	0.0220977	0.0594351	-0.220109	-0.293471	-0.199651	0.134844	-0.122584	-0.0509342	-0.0477867	-0.209038
R2 Constant UB																																1.14556	1.31171	1.36452	1.06074	1.29054	1.84747	0.352332	0.322049	0.225412	0.464635	0.220109	0.293471	0.199651	0.489934	0.129923	0.216693	0.222263	0.209038
Categories for Pie Charts																																Single	Single	Single	RD	Double	Single	Single	RD	Double	Single	Single	RD	Single	Single	Double	Single	Single	Single
[truncated: 12 more columns]
