# Supplementary material for: Quantitative Analysis Reveals that Actin and Src-Family Kinases Regulate Nuclear YAP1 and Its Export
Source: Cell Syst. 2018 Jun 27;6(6):692–708.e13. doi: 10.1016/j.cels.2018.05.006 (PMC6035388; doi:10.1016/j.cels.2018.05.006)
Supplement: Data S1. MATLAB FLIP Model Fitting Scripts, Related to STAR Methods — Skeleton MATLAB scripts illustrate the image processing and FLIP PDE nonlinear model fitting code used to analyze FLIP image data. (A) Image processing and PDE model fitting MATLAB script includes example code used to convert the cell to a coarse PDE, extract the spatial intensity profile and nonlinearly fit the system of PDEs to these data. (B) FLIP PDE MATLAB Script demonstrates how to build up a system of PDEs to fit to the experimental data. The full code is available on request. [file mmc14.zip]

Archive with 1 entries (1 files):
- DataS1.docx
